# Supplementary material for: TGF-β contamination of purified recombinant GDF15
Source: PLoS One. 2017 Nov 21;12(11):e0187349. doi: 10.1371/journal.pone.0187349 (PMC5697882; doi:10.1371/journal.pone.0187349)
Supplement: S1 Table — (XLSX) [file pone.0187349.s005.xlsx]

## Sheet: S1 Table
S1 Table. Data points for Fig 1D
	CTR	ACVR1B	ACVR1C	TGFBR1
Experiment 1	1	0.64	0.45	0.15
Experiment 2	1	0.73	0.49	0.24
Experiment 3	1	0.82	0.39	0.42
