# Supplementary material for: TGF-β contamination of purified recombinant GDF15
Source: PLoS One. 2017 Nov 21;12(11):e0187349. doi: 10.1371/journal.pone.0187349 (PMC5697882; doi:10.1371/journal.pone.0187349)
Supplement: S2 Table — (XLSX) [file pone.0187349.s006.xlsx]

## Sheet: S2 Table
S2 Table. Data points for S3 Fig
Cell line	Target	CT Target			CT GAPDH
		1	2	3	1	2	3
IH-1	ACVR1B	33.4301	33.4735	33.3007	22.9582	22.9576	22.9443
	ACVR1C	29.5474	29.468	29.3955
	TGFBR1	32.8611	32.8822	32.9029	23.1517	23.2298	23.2006
	TGFBR2	34.8031	34.8996	34.9561
	TGFBR3	33.2368	33.3188	33.1935	23.9553	23.9749	23.9721
	ENG	---	---	---
INA-6	ACVR1B	31.9289	31.842	31.8076	22.5956	22.4663	22.5348
	ACVR1C	32.4261	32.3188	32.4301
	TGFBR1	33.9598	33.9311	33.9065	23.9559	23.8466	23.776
	TGFBR2	30.9811	30.8123	-
	TGFBR3	29.9614	29.9622	29.9164	24.7567	24.5732	24.5124
	ENG	---	---	---
THP-1	ACVR1B	31.9747	31.7586	31.8399	24.9583	24.9719	-
	ACVR1C	32.949	33.0607	-
	TGFBR1	29.9472	29.9415	29.9376
	TGFBR2	30.9487	30.9745	30.9618
	TGFBR3	33.2184	33.2191	33.4157
	ENG	28.5848	28.5211	28.5966
Macrophage	ACVR1B	28.9778	28.857	28.917	23.9875	23.9619	-
	ACVR1C	35.9635	35.9649	-
	TGFBR1	27.9116	27.9242	27.9393
	TGFBR2	27.9705	27.8609	27.9815
	TGFBR3	34.8891	34.9577	-
	ENG	24.9375	24.9372	24.9614
